# Supplementary material for: Comprehensive Genetic Characterization of Four Novel HIV-1 Circulating Recombinant Forms (CRF129_56G, CRF130_A1B, CRF131_A1B, and CRF138_cpx): Insights from Molecular Epidemiology in Cyprus
Source: Viruses. 2023 Dec 21;16(1):19. doi: 10.3390/v16010019 (PMC10819958; doi:10.3390/v16010019)
Supplement: Supplementary file 1 [file viruses-16-00019-s001.zip]

Archive with 1 entries (1 files):
- viruses-2746542-supplementary.pdf
